# Supplementary material for: Can Serum Nitrosoproteome Predict Longevity of Aged Women?
Source: Int J Mol Sci. 2020 Nov 27;21(23):9009. doi: 10.3390/ijms21239009 (PMC7731247; doi:10.3390/ijms21239009)
Supplement: Supplementary file 1 [file ijms-21-09009-s001.zip]

Archive with 5 entries (4 files):
- ijms-994736-2refinal-supplementary/
- ijms-994736-2refinal-supplementary/Supplementary Figures S1 and S2.docx
- ijms-994736-2refinal-supplementary/Supplementary Table S1 - Characteristics of subjects involved in the proteomic studies.xlsx
- ijms-994736-2refinal-supplementary/Supplementary Table S2 - MALDI-ToF-MS identified proteins.xlsx
- ijms-994736-2refinal-supplementary/Supplementary Table S3 - Changed spots in 2D-DIGE and Nitro-DIGE analyses.xlsx
