# Supplementary material for: Can Serum Nitrosoproteome Predict Longevity of Aged Women?
Source: Int J Mol Sci. 2020 Nov 27;21(23):9009. doi: 10.3390/ijms21239009 (PMC7731247; doi:10.3390/ijms21239009)
Supplement: Supplementary file 1 [file ijms-21-09009-s001.zip › ijms-994736-2refinal-supplementary/Supplementary Table S1 - Characteristics of subjects involved in the proteomic studies.xlsx]

## Sheet: Foglio1
Supplementary Table S1. Characteristics of subjects involved in the proteomic studies
Cohort	Subject	Gender	age at biopsy	BMI	SPPB: balance test	SPPB: gait speed test	SPPB: chair stand test	SPPB: total score	Hand Grip test dominant side	KATZ Index	Hypertension	Anti-hypertensives	Cardioprotectors
Aged	1	F	77		4	2	4	10	17
Aged	2	F	78		4	3	3	10	15		X	X
Aged	3	F	83		4	3	2	9	11
Aged	4	F	83		1	1	0	2	16.6	2.5	X	X	X
Aged	5	F	81		1	1	0	2	15.3	2.5	X	X	X
Aged	6	F	76		0	1	1	2	11.33	0.5	X	X
Aged	7	F	78		1	1	1	3	17.6	1	X	X
Aged	8	F	77
Aged	9	F	77		0	1	0	1	17.3	1	X	X	X
Aged	10	F	79		0	1	0	1	24.3	2.5	X	X	X
Aged	11	F	81		1	1	1	3	11.3	3	X	X
Aged	12	F	79		0	1	0	1	18	2.5	X	X	X
Aged	13	F	78		4	1	2	7	22	4.5	X	X	X
Aged	14	F	78		2	2	4	8	25	2.5	X	X
Aged	15	F	78		0	1	0	1	19.5	2	X	X	X
Centenarian	1	F	105	25						1	X	X	X
Centenarian	2	F	113	21.64					8	5	X	X
Centenarian	3	F	107	20.82					4	1	X	X	X
Centenarian	4	F	104	25.08					10	2	X	X	X
Centenarian	5	F	105	20.06					10.5	1	X	X	X
Centenarian	6	F	104	17.51						1	X	X	X
Centenarian	7	F	105	24.56					11	5	X	X
Centenarian	8	F	106							0
Centenarian	9	F	105	20.82					12	1
Centenarian	10	F	104	17.9						0	X	X	X
Centenarian	11	F	106						5	1	X	X
Centenarian	12	F	105							0	X	X
Centenarian	13	F	106	21.52						2	X	X	X
Centenarian	14	F	114							4
Centenarian	15	F	107
