# Supplementary material for: Can Serum Nitrosoproteome Predict Longevity of Aged Women?
Source: Int J Mol Sci. 2020 Nov 27;21(23):9009. doi: 10.3390/ijms21239009 (PMC7731247; doi:10.3390/ijms21239009)
Supplement: Supplementary file 1 [file ijms-21-09009-s001.zip › ijms-994736-2refinal-supplementary/Supplementary Table S2 - MALDI-ToF-MS identified proteins.xlsx]

## Sheet: Foglio1
Supplementary Table S2. MALDI-ToF/MS Identified proteins
Description	UniProt AC N°	Mascot Score	Matching peptides	Total peptides	Coverage %	Teorethical pI	Teorethical Mw (KDa)
Alpha-1-antichymotrypsin	P01011	70.10	8	27	15.4	5.2	47.651
Alpha-1-antichymotrypsin	P01011	160.00	14	28	30.1	5.2	47.651
Alpha-1-antitrypsin	P01009	69.10	8	37	25.1	5.3	46.737
Alpha-1-antitrypsin isoform 3	P01009-3	91.20	9	40	31.7	4.9	34.755
Alpha-1-antitrypsin isoform 3	P01009-3	73.50	7	42	24.2	4.9	34.755
Apolipoprotein A-I	P02647	176.00	13	23	44.2	5.3	30.778
Apolipoprotein A-I	P02647	119.00	9	15	28.1	5.5	30.778
Apolipoprotein A-I	P02647	80.70	11	20	33	5.5	30.778
Ceruloplasmin	E9PFZ2	247.00	22	32	29.8	5.4	108.82
Ceruloplasmin	E9PFZ2	160.00	17	32	17.2	5.3	108.82
Ceruloplasmin	E9PFZ2	189.00	17	25	16.4	5.3	108.82
Complement C4-A isoform 2	P0C0L4-2	146.00	16	22	10.5	6.7	187.704
Transthyretin	P02766	95.20	5	10	59.9	5.4	15.887
Vitamin D-binding protein	P02774	150.00	14	38	31.4	5.2	52.918
Vitamin D-binding protein	P02774	167.00	14	30	32.3	5.2	52.918
Vitamin D-binding protein	P02774	83.20	8	25	27.4	5.2	52.918
