# Supplementary material for: Can Serum Nitrosoproteome Predict Longevity of Aged Women?
Source: Int J Mol Sci. 2020 Nov 27;21(23):9009. doi: 10.3390/ijms21239009 (PMC7731247; doi:10.3390/ijms21239009)
Supplement: Supplementary file 1 [file ijms-21-09009-s001.zip › ijms-994736-2refinal-supplementary/Supplementary Table S3 - Changed spots in 2D-DIGE and Nitro-DIGE analyses.xlsx]

## Sheet: Foglio1
Supplementary Table S3. Changed spots in 2D-DIGE and Nitro-DIGE analyses.
description		2-D DIGE		Nitro-DIGE
		% variation A/Y	% variation C/Y	% variation A/Y	% variation C/Y
LMW alpha-1-antitrypsin	proteoform a	43	-9	not detected
LMW alpha-1-antitrypsin	proteoform b	48	6	not detected
LMW alpha-1-antitrypsin	proteoform c	46	-2	not detected
HMW alpha-1-antitrypsin	proteoform a	47	17	127	52
HMW alpha-1-antitrypsin	proteoform b	61	21	54	2
HMW alpha-1-antitrypsin	proteoform c	48	3	143	25
HMW alpha-1-antitrypsin	proteoform d	66	15	178	36
HMW alpha-1-antitrypsin	proteoform e	33	-14	139	29
HMW alpha-1-antitrypsin	proteoform f	52	-9	208	46
Alpha-1-antichimotrypsin	proteoform a	22	11	40	-6
Alpha-1-antichimotrypsin	proteoform b	16	15	42	-18
Alpha-1-antichimotrypsin	proteoform c	14	10	72	-35
Ceruloplasmin	proteoform a	221	36	100	34
Ceruloplasmin	proteoform b	255	52	188	75
Ceruloplasmin	proteoform c	246	37	141	105
Haptoglobin	proteoform a	58	25	29	12
Haptoglobin	proteoform b	152	72	45	28
Haptoglobin	proteoform c	130	71	34	-2
Haptoglobin	proteoform d	154	80	76	22
Haptoglobin	proteoform e	146	108	74	37
Haptoglobin	proteoform f	76	64	88	38
Haptoglobin	proteoform g	79	74	78	21
Haptoglobin	proteoform h	85	76	54	37
Haptoglobin	proteoform i	276	243	54	18
Haptoglobin	proteoform j	82	78	70	30
Haptoglobin	proteoform k	160	98	92	30
Haptoglobin	proteoform l	270	141	148	55
Haptoglobin	proteoform m	199	78	83	-1
Haptoglobin	proteoform n	296	124	142	43
Haptoglobin	proteoform o	165	89	163	59
Clusterin	proteoform a	-35	-6	not detected
Clusterin	proteoform b	-38	-20	not detected
Clusterin	proteoform c	-29	-11	not detected
Immunoglobulin heavy chain gamma	proteoform a	-30	-13	not detected
Immunoglobulin heavy chain gamma	proteoform b	-21	-3	not detected
LMW Immunoglobulin light chain	proteoform a	-20	-1	-5	-8
LMW Immunoglobulin light chain	proteoform b	-15	8	-4	-7
HMW Immunoglobulin light chain	proteoform a	-7	-1	-17	-40
HMW Immunoglobulin light chain	proteoform b	-6	-10	-3	-30
HMW Immunoglobulin light chain	proteoform c	-8	-20	-19	-42
Inactive glycosyltransferase 25 family member 3	proteoform a	58	9	85	-15
Serotransferrin	proteoform a	-55	-57	-12	-46
Serotransferrin	proteoform b	-49	-54	-24	-52
Serotransferrin	proteoform c	-43	-48	-24	-51
Transthyretin	proteoform a	15	-13	-15	-42
Vitamin D binding protein	proteoform a	19	-12	18	-24
Vitamin D binding protein	proteoform b	10	-1	17	-43
Vitamin D binding protein	proteoform c	14	-9	19	-32
Apolipoprotein A1	proteoform a	44	102	not detected
Apolipoprotein A1	proteoform b	29	67	not detected
Apolipoprotein A1	proteoform c	29	80	not detected
Immunoglobulin heavy chain alpha	proteoform a	19	50	-4	-5
Complement C4-A	proteoform a	62	101	15	22
	Legend:	Significant Increment in protein abundance (Tukey HSD, p<0.01)
		Significant Decrement in protein abundance (Tukey HSD, p<0.01)
